# Supplementary material for: Structure-Based Discovery of Receptor Activator of Nuclear Factor-κB Ligand (RANKL)-Induced Osteoclastogenesis Inhibitors
Source: Int J Mol Sci. 2023 Jul 10;24(14):11290. doi: 10.3390/ijms241411290 (PMC10379842; doi:10.3390/ijms241411290)
Supplement: Supplementary file 1 [file ijms-24-11290-s001.zip]

Archive with 2 entries (2 files):
- SupportingFile_1_Figures-Tables.pdf
- SupportingFile_2_Spectra.pdf
